# Supplementary material for: The Subclonal Architecture of Metastatic Breast Cancer: Results from a Prospective Community-Based Rapid Autopsy Program “CASCADE”
Source: PLoS Med. 2016 Dec 27;13(12):e1002204. doi: 10.1371/journal.pmed.1002204 (PMC5189956; doi:10.1371/journal.pmed.1002204)
Supplement: S1 Table — (XLSX) [file pmed.1002204.s002.xlsx]

## Sheet: S1 - sample information
Case	Sample	Method	Treatment status	Detail
ER1	Primary Tumour	Surgical excision	Treatment naïve	· 3 sites from primary tumour mass
	Metastatic	Autopsy	Post all treatment	· 4 distinct liver lesions
				· Right adrenal lesion
ER2	Primary Tumour	Core biopsy	Treatment naïve	· Breast core biopsy
	Primary Tumour	Surgical excision	Post chemotherapy	· 3 sites from primary tumour mass
	Metastatic	Core biopsy	Post chemotherapy and endocrine therapy	· Liver mass
	Metastatic	Autopsy	Post all treatment	· Dura
				· Left and right para-aortic nodes
				· 6 liver lesions
ER3	Metastatic	Surgical excision (incidental finding)	Treatment naïve	· Ovarian mass discovered during therapeutic oophorectomy
	Primary Tumour	Surgical excision	Post endocrine therapy	· 2 sites from primary tumour mass
	Metastatic	Core biopsy	Post chemotherapy	· Right supraclavicular lymph node biopsy
	Metastatic	Autopsy	Post all treatment	· 4 liver lesions
				· 4 lung lesions
				· Brain lesion
				· T12 paraspinal mass
				· Left perinephric lesion
				· Right rib lesion
TN1	Primary Tumour	Surgical excision	Post neoadjuvant chemotherapy	· 4 sites from primary tumour mass
	Metastatic	Core biopsy	Post chemotherapy	· Liver mass
	Metastatic	Autopsy	Post all treatment	· 4 lung lesions
				· 2 liver lesions
