# Supplementary material for: The Subclonal Architecture of Metastatic Breast Cancer: Results from a Prospective Community-Based Rapid Autopsy Program “CASCADE”
Source: PLoS Med. 2016 Dec 27;13(12):e1002204. doi: 10.1371/journal.pmed.1002204 (PMC5189956; doi:10.1371/journal.pmed.1002204)
Supplement: S3 Table — (XLSX) [file pmed.1002204.s004.xlsx]

## Sheet: S3 - validation rate
	AF >= 0.05			AV >= 0.1
sample	no	yes	vrate	no	yes	vrate
ER1_P1A	0	7	1	0	6	1
ER1_P1B	0	7	1	0	7	1
ER1_P1C	0	8	1	0	7	1
ER1_A2	0	57	1	0	52	1
ER1_A5	0	65	1	0	64	1
ER1_A4	0	50	1	0	49	1
ER1_A3	1	63	0.984375	1	59	0.983333
ER2_P1A	1	77	0.987179	1	57	0.982759
ER2_P1B	2	97	0.979798	2	93	0.978947
ER2_P1C	1	112	0.99115	1	111	0.991071
ER2_A8	1	172	0.99422	1	162	0.993865
ER2_A1	1	112	0.99115	1	111	0.991071
ER2_M1	1	145	0.993151	1	144	0.993103
ER2_A4	0	171	1	0	171	1
ER2_A2	1	109	0.990909	1	108	0.990826
ER2_A3	4	239	0.983539	3	227	0.986957
ER2_A5	3	165	0.982143	2	100	0.980392
ER2_A7	5	253	0.98062	3	198	0.985075
ER2_A6	4	199	0.980296	0	145	1
ER3_M2	0	49	1	0	49	1
ER3_A6	1	59	0.983333	0	55	1
ER3_A5	1	72	0.986301	1	71	0.986111
ER3_A2	1	51	0.980769	0	44	1
ER3_A3	2	79	0.975309	1	74	0.986667
ER3_A7	2	78	0.975	2	77	0.974684
ER3_A4	1	76	0.987013	1	65	0.984848
ER3_M1	1	31	0.96875	1	29	0.966667
ER3_A1	0	74	1	0	71	1
ER3_A12	4	79	0.951807	1	78	0.987342
ER3_A11	2	84	0.976744	0	84	1
ER3_A9	1	65	0.984848	0	65	1
ER3_A8	1	78	0.987342	1	76	0.987013
ER3_A10	3	63	0.954545	1	62	0.984127
TN_A2	0	181	1	0	156	1
TN_A1	0	49	1	0	45	1
TN_M1	2	37	0.948718	1	35	0.972222
TN_P1D	0	24	1	0	21	1
TN1_P1A	0	30	1	0	27	1
TN1_P1B	1	29	0.966667	0	28	1
TN1_P1C	0	24	1	0	21	1
TN1_A6	1	75	0.986842	0	37	1
TN1_A5	2	33	0.942857	0	31	1
TN1_A4	1	57	0.982759	0	43	1
TN1_A3	1	66	0.985075	0	38	1
